# Supplementary material for: Pesticide Residues in Fruits: From Surveillance Data to Risk-Based Interpretation and Mitigation
Source: Molecules. 2026 Jun 5;31(11):1980. doi: 10.3390/molecules31111980 (PMC13258465; doi:10.3390/molecules31111980)
Supplement: Supplementary file 1 [file molecules-31-01980-s001.zip]

Archive with 1 entries (1 files):
- molecules-4311872-supplementary.pdf
